# Supplementary material for: Whole Transcriptome Profiling of Successful Immune Response to Vibrio Infections in the Oyster Crassostrea gigas by Digital Gene Expression Analysis
Source: PLoS One. 2011 Aug 4;6(8):e23142. doi: 10.1371/journal.pone.0023142 (PMC3150398; doi:10.1371/journal.pone.0023142)
Supplement: Table S2 — List of annotated genes from hemocyte DGE libraries used for functional annotations. (XLSX) [file pone.0023142.s002.xlsx]

## Sheet: Feuil1
Function
Tag	Occurrence		C. gigas EST	BlastX best hit		Element used for functionnal annotation		B2GO	KEGG
				Name [species: accession number]	E-value (identities)	Accession number	Name
	SVir	SaVir
Immune response
Signaling pathways
TCAAACTATTTT	8	1	wy0aba15yj02fm1.1.a.cg.2	Toll9 [Anopheles gambiae: AAL37903]	1e-15 (33%)	Q9Y2C9	Toll-like receptor 6 precursor	B, C, R	K10169 e, o
CTTTTGTTTTGT	100	119	HQ174216	toll-like receptor 1 [Crassostrea gigas: ADV16385]	0.0 (100%)			na	na
TTTGATGACGTC	11	5	cdn37p0005n23.f.1.a.cg.2	TGF beta-activated protein kinase kinase kinase 7 [Salmo salar: ACN10470]	4e-24 (52%)	O43318	Mitogen-activated protein kinase kinase kinase 7	B, C, R	K04427 e, c, o
TGTGCTAAAAAA	13	3	oypm09b01c03r1_m13rev.1.a.cg.2	MAP kinase-interacting serine/threonine-protein kinase 1 [Mus musculus: NP_067436]	5e-116 (61%)	O08605	MAP kinase-interacting serine/threonine-protein kinase 1	B, C, R	na
ATTTATAACCCA	58	25	oypm09b01c03r1_m13rev.1.a.cg.2			Q5BAB7	MAP kinase interacting serine/threonine kinase	na	K04372 e, o
TATGAGCGAGCT	3	0	cdn20p0004d22.f.1.a.cg.2	Inhibitor of nuclear factor kappa-B kinase subunit epsilon [Mus musculus: BAA85154]	3e-88 (56%)	Q14164	Inhibitor of nuclear factor kappa-B kinase subunit epsilon	B, C, R	K07211 o
CAAAATCTGGAC	10	2	cdn21p0002p18.f.1.a.cg.2	Inhibitor kappa B [Argopecten irradians: ACZ34178]	7e-46 (40%)	Q03017	NF-kappa-B inhibitor cactus	na	na
TAGACCACAATA	89	24	oyge10b13h04r1_m13rev.1.a.cg.2	Syntenin-1 [Rattus norvegicus: NP_114192]	2e-84 (56%)	O08992	Syntenin-1	C, B	na
CTCAGGATGATG	1	0	wy0aaa12yj23fm1.1.a.cg.2	Guanine nucleotide binding protein (G protein), gamma 7 [Xenopus tropicalis: NP_001017133]	4e-06 (43%)	O60262	Guanine nucleotide-binding protein G	B, C, R	K04543 e, o
GGATGGTAAGGG	5	1	wy0aaa36yg08fm1.1.a.cg.2			O60262	Guanine nucleotide-binding protein G	na	na
TTTTTTTTAACC	7	3	wy0aaa12yi09fm1.1.a.cg.2			O60262	Guanine nucleotide-binding protein G	na	K04543 e, o
TACTCTGGCCAT	173	72	oygd10b10k20r1_m13rev.1.a.cg.2	Lipopolysaccharide induced TNF-alpha factor [Chlamys farreri: ABI79459]	1e-35 (86%)	Q8AVW3	LITAF-like protein	na	na
CCTACTTCTCTA	4	2	oygd10b10k20r1_m13rev.1.a.cg.2			Q8AVW3	LITAF-like protein	na	na
Cytokine-cytokine receptor interaction
TACATGTATTTG	16	2	oygd09b07i24r1_m13rev.1.a.cg.2	Tumor necrosis factor ligand superfamily member 10 [Sus scrofa: NP_001019867]	1e-09 (26%)	P50591	Tumor necrosis factor ligand superfamily member 10	B	K04721 e, c, o
AAATCATTAAAT	26	13	wy0aaa19ye18fm1.1.a.cg.2	C3a anaphylatoxin chemotactic receptor [Danio rerio: P0C7U4]	5e-06 (26%)	Q810W6	High affinity interleukin-8 receptor A	na	na
ACAGTGTTGTCA	3	1	wy0aba13yf19fm1.1.a.cg.2	Interferon-induced protein 44 [Salmo salar: NP_001133872]	1e-23 (35%)	P27473	Interferon-induced protein 44	na	na
Lectine
ATTCACAGTGAA	24	7	wy0aaa20yi09fm1.1.a.cg.2, wy0aaa25yf22fm1.1.a.cg.2, wy0aaa41yi12fm1.1.a.cg.2	C-type lectin 2 like protein [Crassostrea gigas: CAE18170]	0.0 (100%)	P82596	Perlucin	na	na
GATGAAAAACGC	6	0	wy0aaa41yi12fm1.1.a.cg.2			P82596	Perlucin	na	na
ACCGCTACAGTG	128	0	wy0aba16yo20fm1.1.a.cg.2	Rhamnospondin 1, L-rhamnose-binding lectin [Hydractinia symbiolongicarpus: ABD95939]	7e-17 (44%)	P22031	D-galactoside-specific lectin	na	na
Protease inhibitor, stress response protein and others
TGCAGTCATTCG	20	9	wy0aba17yo09fm1.1.a.cg.2	Cystatin A2 [Dictyostelium discoideum: XP_641175 ]	4e-13 (52%)	P56567	Cystatin-A	na	na
TATTTTTAACTT	96	42	wy0aaa34yk13fm1.1.a.cg.2	Cystatin B-like protein [Crassostrea gigas: ADI33157]	0.0 (100%)	Q862Z5	Cystatin-B	B	na
AGCCTGGAAGGG	12	1	wy0aba9yf02fm1.1.a.cg.2			Q862Z5	Cystatin-B	B	na
ACTGACCTTGAA	7	1	cdn21p0002i23.f.1.a.cg.2	Proteinase inhibitor I4 serpin [Chlorobium limicola: YP_001943402]	1e-15 (59%)	Q5I0S8	Leukocyte elastase inhibitor	na	na
TCAAACATTGAA	22	9	BQ426586.1.a.cg.2			Q52L45	Leukocyte elastase inhibitor	na	na
ATTTCAATCAAA	5270	2467	BQ426453.1.a.cg.2, BQ426467.1.a.cg.2, BQ426699.1.a.cg.2, wy0aaa18yn15fm1.1.a.cg.2	Tissue inhibitor of metalloproteinase (Cg-TIMP 1.1) [Crassostrea gigas: AAT73610]	0.0 (100%)	P26652	Metalloproteinase inhibitor 3 precursor	na	na
TATAATCATCAA	127	29	BQ426759.1.a.cg.2			P26652	Metalloproteinase inhibitor 3 precursor	na	na
TGTGTACTATTA	323	144	BQ426699.1.a.cg.2			P26652	Metalloproteinase inhibitor 3 precursor	na	na
TTTCGGAGTCCC	7	0	wy0aaa18yn15fm1.1.a.cg.2			P26652	Metalloproteinase inhibitor 3 precursor	na	na
ATGATATAAATC	1148	867	AF321279	Tissue inhibitor of metalloproteinase (Cg-TIMP) [Crassostrea gigas: AAG42824]	0.0 (100%)			na	na
ACTGCATCTATG	114	36	wy0aaa11yc03fm1.1.a.cg.2	Heat shock protein 22 isoform 1 [Venerupis philippinarum: ACU83231]	3e-22 (61%)	P02518	Heat shock protein 27	R	na
TTTTGGACTCGC	44	4	cdn37p0016f07_f.1.a.cg.2, oypm09b01a12r1_m13rev.1.a.cg.2, wy0aba2ya02fm1.1.a.cg.2			P02518	Heat shock protein 27	na	na
TGAAATCACAGC	110	24	wy0aaa24yo04fm1.1.a.cg.2	Heat shock protein beta-1 [Caligus clemensi: ACO14969]	3e-12 (40%)	P42929	Heat shock protein beta-1	na	na
TCTCTCATCATT	5	0	AJ431682.1.a.cg.2	Small heat shock protein [Trichinella pseudospiralis: ABJ55915]	2e-16 (37)	P29779	Small heat shock protein OV25-2	na	na
TTATTATTAAAT	140	67	cdn37p0023h20_f.1.a.cg.2	Heat shock protein 70 [Crassostrea gigas: AAD31042]	0.0 (100%)	O97125	Heat shock protein 68	R	K03283 e, c, o
CATGCATATGAA	13	5	cdn19p0002c24.f.1.a.cg.2	Universal stress protein G [Schistosoma mansoni: XP_002578809]	2e-14 (32%)	O07552	Stress response protein nhaX	na	na
AGAGAGGCTAAC	59	28	oyge10b14e18r1_m13rev.1.a.cg.2	Serum amyloid protein A [Branchiostoma belcheri: BAB97379]	8e-45 (83%)	P81491	Serum amyloid A-5 protein	R	na
AATGCTTATATA	3	1	wy0aaa4yk20fm1.1.a.cg.2	Viperine-like protein [Suberites domuncula: CAL36990]	2e-79 (70%)	O93384	Radical S-adenosyl methionine domain-containing protein 2	R	na
CATACTTATGGA	7	1	wy0aba15yf19fm1.1.a.cg.2	Metallothionein IV [Crassostrea gigas: CAK22381]	0.0 (100%)	P23038	Metallothionein	na	na
GAAAAAAAATAA	32	14	BQ427078.1.a.cg.2, wy0aba15yf19fm1.1.a.cg.2			P23038	Metallothionein	na	na
GTTACCCGAAAT	6	1	wy0aba28yi12fm1.1.a.cg.2			P23038	Metallothionein	na	na
TATACTTATGGA	11136	4904	BQ427078.1.a.cg.2			P23038	Metallothionein	na	na
TATATTTGAACC	110	2	wy0aba28yi12fm1.1.a.cg.2			P23038	Metallothionein	na	na
TCTGATCCATGT	5	1	wy0aba34yk23fm1.1.a.cg.2			P23038	Metallothionein	na	na
TGTCTGCTCTGA	3799	1289	cdn20p0005n15.f.1.a.cg.2, CX739633.1.a.cg.2			P23038	Metallothionein	na	na
TATGACAAATAA	1	40	wy0aba35ya11fm1.1.a.cg.2	Complement component 1q subcomponent-like 1-like [Danio rerio: XP_695928]	1e-4 (46%)			na	na
Antimicrobial proteins and peptides
CAGAGATTACTG	1058	1866	cdn19p0002p03.f.1.a.cg.2	Big defensin [Branchiostoma belcheri: Q86QN6]	2e-17 (43%)			na	na
GATTAATCAGCC	8	19	oyge10b13d08r1_m13rev.1.a.cg.2	Big defensin [Tachypleus tridentatus: P80957]	1e-18 (47%)			na	na
CGTATACATAGA	254	82	AB179775	Lysozyme (lysozyme 1) [Crassostrea gigas: BAD19059]	0.0 (100%)			na	na
No TAG available	-	-	AB288344	Lysozyme 2 [Crassostrea gigas: BAF48044]	0.0 (100%)			na	na
No TAG available	-	-	DQ400102	Defensin (Cg-DefHU) [Crassostrea gigas: ABD66302]	0.0 (100%)			na	na
No TAG available	-	-	AM050547	Defensin (Cg-DefM) [Crassostrea gigas: CAJ19280]	0.0 (100%)			na	na
No TAG available	-	-	FJ669354	Proline rich protein (Cg-PRPL) [Crassostrea gigas: ACQ72941]	0.0 (100%)			na	na
AATTTGTTTATG	138	89	FJ669384	Proline rich protein (Cg-PRPC) [Crassostrea gigas: ACQ72971]	0.0 (100%)			na	na
TGTAAACTAATT	232	198	AY165040	LBP/BPI (Cg-BPI) [Crassostrea gigas: AAN84552]	0.0 (100%)			na	na
TGCTCTGGACAA	86	91	BQ426390	Galectin [Crassostrea virginica: ABG75998]	2e-51 (50%)			na	na
Cell adhesion-communication
CCTAACGCCAGG	24	7	oygd09b07k07r1_m13rev.1.a.cg.2	Integrin beta-PS [Camponotus floridanus: EFN70798]	1e-15 (35%)	P11584	Integrin beta-PS precursor	na	K05719 e, c, o
AAGTTCTGGTCC	8	1	cdn37p0005a15.f.1.a.cg.2	Cysteine and histidine-rich domain-containing protein 1 [Gallus gallus: NP_001026003]	7e-71 (57%)	Q462R2	Integrin beta-1-binding protein 2	na	na
TTTTACGATAAT	1	0	wy0aba6yn01fm1.1.a.cg.2	Integrin, beta 3 (platelet glycoprotein IIIa, antigen CD61) [Xenopus laevis: NP_001081183]	4e-15 (33%)	P05106	Integrin beta-3 precursor	C, B	K05719 e, c, o
TATCTCATTTGT	33	14	cdn37p0030b11_f.1.a.cg.2	Calcium and integrin-binding protein 1 [Camponotus floridanus: EFN62878]	8e-50 (64%)	Q17QE5	Calcium and integrin-binding protein 1	C, B	na
GACGTATATACT	2	0	CX069051.1.a.cg.2			Q99828	Calcium and integrin-binding protein 1	C, B	na
CTTTAACGAAGG	3	0	BQ427215.1.a.cg.2	Collagen alpha-1(XII) chain precursor [Gallus gallus: NP_99035]	4e-16 (40%)	P13944	Collagen alpha-1 (XII) chain precursor	na	na
ACAGCGAAGAGC	4	0	wy0aba33yk13fm1.1.a.cg.2	Collagen, type XXII, alpha 1 [Gallus gallus: NP_001132911]	5e-23 (40%)	Q99715	Collagen alpha-1 (XII) chain precursor	na	na
GTGATTAGAATG	5	1	wy0aba42yb21fm1.1.a.cg.2	Collagen, type X, alpha 1 [Danio rerio: NP_001077296]	9e-09 (33%)	Q03692	Collagen alpha-1 (X) chain precursor	na	na
TCAAGGCTATTC	10	2	wy0aba5yj12fm1.1.a.cg.2	Fibrillar collagen [Arenicola marina: AAC47545]	2e-07 (69%)	P12105	Collagen alpha-1 (III) chain precursor	na	na
ATCGTCAAACAA	20	6	oyge10b14i13r1_m13rev.1.a.cg.2	Collagen receptor related protein [Crassostrea gigas: AAQ13478]	0.0 (100%)	P15989	Collagen alpha-3 (VI) chain precursor	C, B	K06238 c, e
TTTAATAAAGAT	8	2	oygd10b09g05r1_m13rev.1.a.cg.2	Collagen pro alpha-chain [Haliotis discus: BAA75668]	4e-40 (41%)	C4Z5W8	Collagen, type I/II/III/V/XI, alpha	na	K06236 c, e
ATGTCCCGTGTG	11	1	wy0aaa4ym01fm1.1.a.cg.2	Collagen protein [Mytilus edulis: ABA03049]	3e-29 (52%)	P18503	Short-chain collagen C4	na	na
AAATAAAAGGGG	346	117	wy0aba3ym15fm1.1.a.cg.2	Procollagen [Loa loa: XP_003139504]	2e-04 (75%)	A8PD29	Collagen repeat alternative polymorphism	na	na
GAATGATGGAAA	15	4	wy0aaa40yb12fm1.1.a.cg.2	Neural-cadherin [Camponotus floridanus: EFN64630]	2e-14 (45%)	O15943	Neural-cadherin precursor	na	na
TCTGGTACACAG	17	6	wy0aaa40yb12fm1.1.a.cg.2			O15943	Neural-cadherin precursor	na	na
TTGGCAGCTAGA	2	0	wy0aba12yd05fm1.1.a.cg.2	Cytohesin-1 [Harpegnathos saltator: EFN84340]	8e-10 (76%)	Q15438	Cytohesin-1 - Homo sapiens	C, B	na
TTTTGTCACAAT	39	8	wy0aaa33yd22fm1.1.a.cg.2	Dermatopontin 2 [Haliotis diversicolor supertexta: ACH48240]	1e-32 (46%)	Q01528	Hemagglutinin/amebocyte aggregation factor precursor	na	na
TGTAGTTATTGT	358	0	BQ427108.1.a.cg.2	Tetraspanin [Heliocidaris tuberculata: ABE27955]	7e-17 (29%)	O75954	Tetraspanin-9	na	na
CGTATATAATGG	67	0	cdn19p0004m04.f.1.a.cg.2	Tetraspanin 33 [Danio rerio: CAI20758]	5e-11 (37%)	Q5RH71	Tetraspanin-33	na	na
TTTTTAAAAAAA	44	20	wy0aaa9yj20fm1.1.a.cg.2	Tetraspanin 96F [Drosophila melanogaster: NP_524500]	5e-09 (33%)	P60033	CD81 antigen	na	K06508 e
TGCTTACATTAG	4	2	AJ565496.1.a.cg.2, wy0aba16yk24fm1.1.a.cg.2	Protein kish-A precursor [Gallus gallus: NP_001106925]	1e-17 (83%)	Q5ZII6	Transmembrane protein 167 precursor	na	na
CAAAAGGAACTG	5	1	cdn19p0003h10.f.1.a.cg.2	Transmembrane protein 79, isoform CRA_a [Homo sapiens: EAW52970]	2e-06 (25%)	Q9BSE2	Transmembrane protein 79	na	na
TTTGGGTTGGGA	6	3	cdn21p0002e04.f.1.a.cg.2	Dermal papilla derived protein, putative [Ixodes scapularis: XP_002399750]	8e-36 (37%)	Q497B2	Transmembrane protein 45B	na	na
TTTTGTGCTGGA	8	2	wy0aba28yg18fm1.1.a.cg.2	Transmembrane protease, serine 2 [Xenopus laevis: NP_001090208]	1e-34 (48%)	Q8K1T0	Transmembrane protease, serine 3	na	na
TGCAATATATAT	16	8	cdn20p0005m11.f.1.a.cg.2	Fibrillin-2 [Harpegnathos saltator: EFN80554]	3e-120 (39%)	P37889	Fibulin-2 precursor	na	na
GGCAAGATAAAA	4	2	BQ427305.1.a.cg.2	Adhesion molecule homolog family member (lad-2) [Caenorhabditis elegans: NP_001023497]	3e-09 (32%)	Q8WR45	Immunoglobulin domain-containing protein Y54G2A.25	na	na
GTTTTTTTTTTT	14	4	wy0aaa6yp04fm1.1.a.cg.2	Flamingo 1 [Gallus gallus: AAR83924]	3e-13 (42%)	Q80T32	Probable G-protein coupled receptor 133 precursor	B, C	K04591 e
GAAACCCCTTCC	4	0	wy0aaa15ye08fm1.1.a.cg.2	Gamma-secretase subunit pen-2, putative [Pediculus humanus corporis: XP_002426899]	3e-29 (65%)	Q9CQR7	Gamma-secretase subunit PEN-2	C, B	K06170 e
TCGCCGTGGCGA	3	0	BQ427044.1.a.cg.2	Osteonectin-like protein [Phragmatopoma lapidosa: ACV72069]	7e-52 (46%)	P34714	SPARC precursor	B	na
Cytosqueleton reorganisation
Actin related molecules
AAATATTAAATG	2503	786	AB071191	Actin 2 [Crassostrea gigas: BAB84579]	0.0 (100%)			na	na
AAGATCAAGATC	43	13	oygd09b07e07r1_m13rev.1.a.cg.2			O17503	Actin, cytoplasmic	C, R	K05692 c, o
ATAGCACTGTAC	3	0	cdn37p0031j17_f.1.a.cg.2	Ankyrin repeat protein [Trichomonas vaginalis: XP_001314547]	4e-39 (42%)	Q95UF0	Ankyrin	na	K10380 c
GCTCAAGCTGAA	3	1	oyge09b11f22r1_m13rev.1.a.cg.2	Radixin [Mus musculus: EDL25785]	1e-94 (88%)	P26043	Radixin	C, B	K05762 c
TACTGTTGACAT	4	2	cdn21p0004e14.f.1.a.cg.2	F-actin-capping protein subunit alpha [Harpegnathos saltator: EFN89112]	4e-107 (67%)	P52907	F-actin-capping protein subunit alpha-1	C, B	K10364 c
ATTTATATGAAT	19	6	oyge10b13p01r1_m13rev.1.a.cg.2	Kelch-like protein 5 [Danio rerio: NP_001164413]	7e-17 (73%)	Q9NR64	Kelch-like protein 1	C	na
CATAATATGCGT	36	6	BQ426644.1.a.cg.2	Ring canal kelch protein [Culex quinquefasciatu: XP_001843614]	2e-17 (24%)	Q04652	Ring canal kelch protein	na	na
TATGACTTGAGG	39	16	oypg10b08g05r1_m13rev.1.a.cg.2	Actin-interacting protein 1 [Trichinella spirali: EFV49821]	7e-26 (40%)	Q9VU68	Putative actin-interacting protein 1	C, B	na
TGTATTGATCAA	128	39	cdn37p0006e24.f.1.a.cg.2, wy0aaa22yn13fm1.1.a.cg.2	Myosin light polypeptide 6 [Lycosa singoriensis: ABX75511]	2e-52 (68%)	Q8IMI8	Myosin light chain	na	K12752 c
ACCCGTTATGTA	640	75	oyge10b14d12r1_m13rev.1.a.cg.2	Myosin essential light chain [Crassostrea gigas: CAD91423]	0.0 (100%)	P07291	Myosin essential light chain, striated adductor muscle	na	na
GAGGCATTTAAG	180	22	oyge10b14d12r1_m13rev.1.a.cg.2			P07291	Myosin essential light chain, striated adductor muscle	na	na
TAAATGTACACT	24	7	oyge10b14d12r1_m13rev.1.a.cg.2			P07291	Myosin essential light chain, striated adductor muscle	na	na
CGCACTTGTTCA	30	9	oyge10b14d12r1_m13rev.1.a.cg.2			P07291	Myosin essential light chain, striated adductor muscle	na	na
TGAAAGTTACAC	11	5	oyge10b14d12r1_m13rev.1.a.cg.2			P07291	Myosin essential light chain, striated adductor muscle	na	na
GACTCTCTGTGA	102	22	oypm09b02c06r1_m13rev.1.a.cg.2	Myosin heavy chain cardiac muscle specific isoform 2 [Argopecten irradians: AAF62395]	5e-05 (72%)	AAF62395	Myosin muscle thick filament	na	na
CTCCGCAAGGAG	30	11	oypm09b01o21r1_m13rev.1.a.cg.2	Myosin heavy chain [Placopecten magellanicus: AAB03661]	5e-42 (81%)	P24733	Myosin heavy chain, striated muscle	C	K10352 c
GCCGAACTCGTC	1	0	wy0aba14yg03fm1.1.a.cg.2	Myosin heavy chain, nonmuscle or smooth muscle [Aedes aegypti: XP_001659191]	2e-65 (73%)	P14105	Myosin-9	B, C, R	K10352 c
CATTCATTGGCA	5	0	cdn37p0008c14_f.1.a.cg.2	Myosin II heavy chain [Polysphondylium pallidum: EFA84750]	2e-06 (24%)	P35579	Myosin-9	na	na
TATATAGAGAGT	9	0	oypm09b02o06r1_m13rev.1.a.cg.2	Myosin regulatory light chain [Pecten maximus: AAD52844]	3e-18 (63%)	Q9GUA2	Myosin regulatory light chain	na	K12759 c
GGAGACAACTTC	28	10	oypm09b01c12r1_m13rev.1.a.cg.2	Myosin regulatory light chain [Placopecten magellanicus: AAB02931]	5e-59 (71%)	Q9GUA2	Myosin regulatory light chain	na	K12759 c
CTGTTATTATTT	11	0	oyge10b14j22r1_m13rev.1.a.cg.2	Titin [Mus musculus: EDL27217]	1e-42 (37%)	A2ASS6	Titin	na	na
GAGGTCAATGAG	8	3	wy0aaa1yj14fm1.1.a.cg.2	Titin [Harpegnathos saltator: EFN83272]	5e-28 (29%)	Q15746	Myosin-light-chain kinase	na	K00907 c
TCCGTCACACGG	4	2	oypm09b01a10r1_m13rev.1.a.cg.2	Paramyosin protein [Crassostrea gigas: CAD79338]	0.0 (100%)	O96064	Paramyosin	C	K10352 c
AAAATGCCAGTA	1	0	wy0aba29ye03fm1.1.a.cg.2	Serine/threonine-protein phosphatase PP1-beta catalytic subunit [Xenopus tropicalis: NP_001011467]	6e-143 (78%)	Q5I085	Serine/threonine-protein phosphatase PP1-beta catalytic subunit	B	K06269 c, o
TGACATTTGAAC	5	1	wy0aaa33ye08fm1.1.a.cg.2	Protein Shroom2 [Xenopus tropicalis: NP_001072178]	1e-21 (47%)	Q09JY9	Protein Shroom2	C, R	na
CAGAGAGAGCAC	1	0	wy0aaa10yd05fm1.1.a.cg.2	Intermediate filament protein [Biomphalaria glabrata: AAZ39528]	2e-37 (41%)	P02545	Lamin A/C	na	K12641 c
GCCTGTCCATCC	4	0	oygd09b07h05r1_m13rev.1.a.cg.2	Receptor of activated kinase C [Crassostrea angulata: ACU33969]	0.0 (100%)	O42249	Guanine nucleotide-binding protein subunit beta-2-like 1	C, B	na
GCAAGCATTCGA	5	1	cdn37p0017g12_f.1.a.cg.2	Rho-related GTP-binding protein RhoQ [Danio rerio: NP_956112]	1e-21 (37%)	CG8416	Rho family	na	K07975 e
TACATTTATATA	6	3	cdn21p0001g21.f.1.a.cg.2	Ras-like protein [Homo sapiens: AAA36544]	1e-94 (91%)	Q6RUV5	Ras-related C3 botulinum toxin substrate 1 precursor	B, C, R	K04392 e, c, o
TATATATTTCTG	20	2	cdn37p0012a07_f.1.a.cg.2	Rac GTPase-activating protein 1 [Camponotus floridanus: EFN67432]	5e-13 (44%)	Q9H0H5	Rac GTPase-activating protein 1	B, C	na
GCACGTGGTCAT	9	4	cdn37p0003a06.f.1.a.cg.2	Cdc42 [Schistosoma mansoni: XP_002579369]	7e-37 (46%)	Q16YG0	Cdc42 homolog precursor	B, C, R	K04393, K04513 e, c, o
GGTACCGGAACT	2	1	cdn21p0001k22.f.1.a.cg.2			Q16YG0	Cdc42 homolog precursor	B, C	K04393 e, c, o
AGATCATCATAT	9	2	wy0aaa9yi11fm1.1.a.cg.2			Q16YG0	Cdc42 homolog precursor	B, C	K04393 e, c, o
AGATGGTACAGC	3	1	cdn37p0028n24_f.1.a.cg.2, wy0aba23yf24fm1.1.a.cg.2			Q8CFN2	Cell division control protein 42 homolog precursor	B, C, R	K04393 e, c, o
AAAAACTTGGAA	2	0	cdn37p0001g20.f.1.a.cg.2	Rho family small GTP binding protein cdc42 [Rhopalosiphum padi: AAS87368]	6e-94 (94%)	P19073	Cell division control protein 42 precursor	B, C, R	K04393 e, c, o
AATTAATAACAT	10	4	cdn21p0001h19.f.1.a.cg.2	Small GTPase Cdc42 [Schizophyllum commune: XP_003036258]	7e-63 (60%)	Q29HY3	Cdc42 homolog precursor	B, C, R	K04393 e, c, o
GAAACATTTTGA	15	2	oygd09b07k24r1_m13rev.1.a.cg.2	Fascin [Parasteatoda tepidariorum: BAI83409]	2e-27 (41%)	Q16658	Fascin	C	na
TATTAGTTTTTT	13	5	wy0aba33yg09fm1.1.a.cg.2	Partitioning defective protein 6 [Trichinella spiralis: EFV60907]	9e-22 (60%)	Q9BYG4	Partitioning defective 6 homolog gamma	B	K06093 c
TATATTGTAACA	7	3	wy0aba7ya05fm1.1.a.cg.2	Cortactin isoform a variant [Homo sapiens: BAD96333]	2e-09 (76%)	Q8N707	Cortactin	na	K06106 c
ACTCTTGGGCGT	4	0	oyge10b13k02r1_m13rev.1.a.cg.2, wy0aaa10yp09fm1.1.a.cg.2	Calponin-like protein [Mytilus galloprovincialis: BAB60813]	5e-105 (54%)	P37397	Calponin-3	na	na
CAAGAATACCCG	4	2	oypm09b02e09r1_m13rev.1.a.cg.2			P37801	Calponin homolog OV9M	na	na
TATATACCTGGA	8	0	BQ426992.1.a.cg.2	Calcineurin B subunit [Pinctada fucata: ACI96107]	2e-83 (98%)	P63100	Calcineurin subunit B isoform 1	C, B	na
CGCCTGTGCTGG	10	2	BQ426992.1.a.cg.2			P63100	Calcineurin subunit B isoform 1	C, B	K06268 e, c, o
Endocytose related molecule
TCTTTGGCCAGG	1	0	oypg09b06c16r1_m13rev.1.a.cg.2, wy0aaa21yn15fm1.1.a.cg.2, wy0aba23ym11fm1.1.a.cg.2, wy0aba23ym11fm1.1.a.cg.2	Low-density lipoprotein receptor precursor [Crassostrea angulata: ACU33970]	2e-57 (97%)	P35951	Low-density lipoprotein receptor precursor	C, B	K12473 c
GAGGTAAACAAT	7	3	wy0aba31yl02fm1.1.a.cg.2	Low-density lipoprotein Receptor Related family member (lrp-1) [Caenorhabditis elegans: NP_492127]	5e-09 (38%)	Q04833	Low-density lipoprotein receptor-related protein precursor	na	na
CATTGTAAGTAT	9	1	cdn37p0026i19_f.1.a.cg.2	Tyrosine phosphatase [Crassostrea gigas: ACH42087]	0.0 (100%)	Q6DIB5	Multiple epidermal growth factor-like domains 10 precursor	na	na
AATTATGAATAA	32	6	wy0aaa35yf07fm1.1.a.cg.2	Vacuolar protein sorting-associated protein 28-like protein [Harpegnathos saltator: EFN81106]	4e-79 (73%)	Q9UK41	ESCRT-I complex subunit VPS28	na	K12184 c
TATGTTATGTTG	124	49	wy0aaa8yo10fm1.1.a.cg.2	AP-2 complex subunit beta-1, putative [Ixodes scapularis: XP_002412040]	5e-28 (70%)	Q08DS7	AP-1 complex subunit beta-1	B, R	K11825 c
ATTTGGATCCTT	3	1	oygd09b07e11r1_m13rev.1.a.cg.2	Charged multivesicular body protein 2a [Xenopus tropicalis: NP_001005008]	3e-46 (84%)	O43633	Charged multivesicular body protein 2A	na	K12191 c
GCAACCACTACC	4	2	cdn21p0003n18.f.1.a.cg.2, wy0aaa13yo08fm1.1.a.cg.2	Charged multivesicular body protein 2b [Ictalurus punctatus: NP_001187612]	4e-26 (60%)	Q9UQN3	Charged multivesicular body protein 2B	na	K12192 c
TTTCCCTGTCAT	26	6	oyge10b13k12r1_m13rev.1.a.cg.2	Myoferlin [Rattus norvegicus: NP_001178565]	5e-10 (42%)	Q69ZN7	Myoferlin	C, R	na
Lysosome
CAAGTATTGTGA	6	0	oypm10b03p19r1_m13rev.1.a.cg.2	Lysosome-associated membrane glycoprotein 1 [Harpegnathos saltator: EFN79114]	6e-15 (56%)	P11279	Lysosomal-associated membrane protein 1/2	na	K06528 c, e
TATTAATAAAGC	5	1	wy0aaa40yf19fm1.1.a.cg.2	Lysosomal thioesterase PPT2 [Danio rerio: NP_001103329]	2e-57 (53%)	B9WLP8	Palmitoyl-protein thioesterase	na	K01074 c
TACAAGGAAATA	15	0	wy0aaa40yf19fm1.1.a.cg.2			Q6PCJ9	Lysosomal thioesterase PPT2-A precursor	na	na
TTATATAATTGT	5	0	wy0aaa40yf19fm1.1.a.cg.2			Q6PCJ9	Lysosomal thioesterase PPT2-A precursor	na	na
TTTTAATGACAA	40	17	wy0aaa10yg21fm1.1.a.cg.2	Hexosaminidase A [Danio rerio: NP_001108317]	1e-12 (30%)	P06865	Beta-hexosaminidase alpha chain precursor	na	na
GTCGGTGAACAG	6	3	wy0aba8ye08fm1.1.a.cg.2	Stearyl-CoA desaturase [Cyprinus carpio: AAB03857]	2e-67 (61)	Q92038	Acyl-CoA desaturase	na	na
ATGGCTTCATTT	6	1	oygd09b07h01r1_m13rev.1.a.cg.2	Ganglioside GM2 activator precursor [Euprymna scolopes: AAN35173]	3e-24 (33%)	Q8HXX6	Ganglioside GM2 activator precursor	B, C, R	K12383 c
GGGGTGATAGCC	10	4	wy0aaa19yn13fm1.1.a.cg.2			Q60648	Ganglioside GM2 activator precursor	C	na
CCATTGTCCCTT	7	2	oygd09b07c18r1_m13rev.1.a.cg.2			P17900	Ganglioside GM2 activator	na	K12383 c
ACTACTGAACTT	12	6	cdn19p0002e02.f.1.a.cg.2	Vacuolar H+ ATPase [Ixodes scapularis: XP_002433961]	4e-53 (87%)	P63082	V-type H+-transporting ATPase 16kDa proteolipid subunit	na	K02155 c
TCATTTGACATT	22	9	wy0aba2yh08fm1.1.a.cg.2			P63082	V-type H+-transporting ATPase 16kDa proteolipid subunit	na	K02155 c
Tubulin related molecules
ACTATGAGGAAG	6	1	wy0aaa12ye03fm1.1.a.cg.2	Alpha tubulin-like [Saccoglossus kowalevskii: NP_001171794]	4e-72 (92%)	P32255	Tubulin alpha	na	K07374 c
TATATGAATGTA	134	62	oypg10b08b04r1_m13rev.1.a.cg.2	Tubulin, beta 2C [Homo sapien: AAH24038]	8e-06 (97%)	P08562	Tubulin beta chain	na	na
TTGTAAATTGCT	16	7	oypg10b07a21r1_m13rev.1.a.cg.2	Axonemal dynein light chain p33 [Haliotis discus discus: ABO26694]	1e-118 (93%)	O14645	Dynein light intermediate chain	na	K10410 c
TTCTATTGTAGA	9	4	wy0aaa6yf18fm1.1.a.cg.2	Dynactin subunit 6 [Danio rerio: NP_001018487]	7e-57 (61%)	O00399	Dynactin 6	na	K10428 c, o
TGATGAATGACT	7	3	wy0aaa2yi18fm1.1.a.cg.2	Kinesin-like protein KIF9 [Rattus norvegicus: NP_001178929]	2e-21 (43%)	Q9HAQ2	Kinesin-like protein KIF9	na	na
CATGAAAATAAA	4	2	cdn37p0023m03_f.1.a.cg.2	Kinesin-II 95 kDa subunit [Strongylocentrotus purpuratus: NP_999817]	3e-24 (55%)	Q54UC9	Kinesin family member 3/17	na	K10394 c
TCTGTGATTGAG	10	4	wy0aaa17yc03fm1.1.a.cg.2	Growth arrest-specific 8 [Xenopus laevis: NP_001090062]	7e-23 (82%)	Q499U4	Growth arrest-specific protein 8	B	na
Autophagy and microtubule transport
GTCCGTCGTAAC	13	5	wy0aba14yc22fm1.1.a.cg.2	Ras-related protein Rab-6A [Camponotus floridanus: EFN73950]	1e-93 (93%)	Q5RAV6	Ras-related protein Rab-6A	C, B	K07976 e
GAAACGAGTGCT	1	0	wy0aba12yj09fm1.1.a.cg.2	Ras-related protein Rab-8A [Caligus clemensi: ACO15715]	1e-90 (92%)	P35280	Ras-related protein Rab-8A	C, B	K07976 e
TAATTTAAAATA	22	1	oyge10b14n20r1_m13rev.1.a.cg.2	RAB18, member RAS oncogene family [Xenopus tropicalis: NP_001017281]	3e-31 (71%)	Q05976	Ras-related protein Rab-18A	C, B	K07910 e
AACGCTGCGTTC	1	0	cdn37p0002k22.f.1.a.cg.2	GTP-binding protein Di-Ras2, putative [Pediculus humanus corporis: XP_002425331]	8e-36 (40%)	Q9JKF8	Dexamethasone-induced Ras-related protein 1 precursor	na	na
TGTTTACAATAT	7	0	cdn19p0003o24.f.1.a.cg.2	GTPase Rab2 [Glossina morsitans morsitans: ADD20253]	4e-46 (50%)	Q5U316	Ras-related protein Rab-35	na	na
TTTATATACTAG	5	2	cdn20p0002o16.f.1.a.cg.2	Rab-like protein 3 [Harpegnathos saltator: EFN90063]	6e-64 (57%)	Q5HYI8	Rab-like protein 3	B	K07933 e
GAAGTATAAAAG	3	0	wy0aaa15yj15fm1.1.a.cg.2	RAN GTPase activating protein 1, isoform CRA_b [Mus musculus: EDL04561]	2e-07 (51%)	P46061	Ran GTPase-activating protein 1	na	na
TGTGGGTGTTTG	1	0	cdn20p0003k16.f.1.a.cg.2	ADP-ribosylation factor 2, isoform CRA_c [Rattus norvegicus: EDM06291]	1e-92 (93%)	P84082	ADP-ribosylation factor 2	C, B	K07977 e
TTCAGTATCATC	5	1	CX069081.1.a.cg.2	ADP-ribosylation factor GTPase-activating protein, putative [Pediculus humanus corpori: XP_002426585]	2e-25 (61)	Q8N6H7	ADP-ribosylation factor GTPase-activating protein 2/3	na	K12493 c
TGTAGTTAGTGA	61	25	cdn37p0020j19_f.1.a.cg.2	ADP-ribosylation factor-like protein 8A [Homo sapiens: NP_620150]	3e-94 (91%)	P84077	Arf/Sar family	na	K07977 e
TCATCTTATAAA	16	6	cdn37p0020j19_f.1.a.cg.2			Q96BM9	ADP-ribosylation factor-like protein 8A	C, B	na
AAATGACAAAAA	8	3	cdn37p0003f01.f.1.a.cg.2, cdn37p0004b19.f.1.a.cg.2	Niemann-pick C1 [Aedes aegypti: XP_001656693]	1e-72 (56%)	O15118	Niemann-Pick C1 protein precursor	B, C, R	K12385 c
AACTTGTGATTA	5	1	cdn21p0004f22.f.1.a.cg.2	Copper-transporting ATPase 1 [Camponotus floridanus: EFN70280]	5e-71 (65%)	Q04656	Copper-transporting ATPase 1	B, C, R	na
TATATCAGTAAA	6	0	cdn37p0034l12_f.1.a.cg.2	Non-specific lipid-transfer protein [Danio rerio: NP_957159]	0.0 (68%)	P22307	Sterol carrier protein 2	na	K08764 c, o
CACAGTTATGAT	14	7	cdn19p0004h04.f.1.a.cg.2	Translocon-associated protein subunit alpha [Harpegnathos saltator: EFN87563]	1e-47 (58%)	Q9CY50	Translocon-associated protein subunit alpha precursor	na	na
AAATTATAATAC	3	1	cdn21p0002k17.f.1.a.cg.2	Signal recognition particle, subunit Srp9, putative [Ixodes scapularis: XP_002411259]	6e-28 (78%)	P34642	Signal recognition particle 9 kDa protein homolog	B	na
CATTATTATTTT	8	4	cdn37p0023p12_f.1.a.cg.2	Protein translocation complex beta subunit, putative [Aedes aegypti: XP_001657235]	4e-18 (62%)	P60468	Protein transport protein SEC61 subunit beta	na	K09481 e
ACTCAGGATGTG	5	1	oyge09b12b02r1_m13rev.1.a.cg.2	Major vault protein [Strongylocentrotus purpuratus: NP_001116989]	2e-48 (74%)	Q6P3L0	Major vault protein	R	na
CTACGGTACAAG	4	0	cdn19p0003h17.f.1.a.cg.2	Syntaxin 1A [Lymnaea stagnalis: AAO83845]	2e-123 (93%)	Q16932	Syntaxin	B, C, R	na
TAAATGTATTTT	10	1	wy0aaa13yp24fm1.1.a.cg.2	Mitochondrial import receptor subunit TOM20 homolog [Rana catesbeiana: ACO51628]	9e-32 (61%)	Q62760	Mitochondrial import receptor subunit TOM20 homolog	na	na
TGAAATGCGGAT	4	2	cdn21p0004j07.f.1.a.cg.2	Mitochondrial import inner membrane translocase, subunit TIM23, putative [Ixodes scapularis: XP_002433737]	2e-19 (37%)	O35093	Mitochondrial import inner membrane translocase subunit Tim23	na	na
TTATAATAACAT	4	0	cdn19p0004f09.f.1.a.cg.2	Mitochondria associated granulocyte macrophage csf signaling molecule [Aedes aegypti: XP_001662322]	6e-23 (59%)	Q9VF08	Mitochondrial import inner membrane translocase subunit Tim16	na	na
GTGTCCCGTGGA	10	4	CB617507.1.a.cg.2	Purinergic ATP P2X4 receptor subunit 1 [Aplysia californica: AAR28669.]	2e-74 (52%)	Q5E9U1	P2X purinoceptor 4	B, C, R	K05218 e
TATTAGGATCAT	3	0	cdn19p0002g17.f.1.a.cg.2	Gamma-aminobutyric acid receptor-associated protein-like 2 [Osmerus mordax: ACO09769]	2e-41 (77%)	P60522	Gamma-aminobutyric acid receptor-associated protein-like 2	C, B	K08341 c
TATCTATAGAAA	15	3	cdn20p0001i19.f.1.a.cg.2			P60522	Gamma-aminobutyric acid receptor-associated protein-like 2	C, B	K08341 c
ATAAAGATTATT	11	2	wy0aaa40ym03fm1.1.a.cg.2	GABA(A) receptor-associated protein [Haliotis diversicolor: ADI56518]	9e-57 (98%)	P60517	Gamma-aminobutyric acid receptor-associated protein	C, B	K08341 c
TACAGATGATGA	13	5	wy0aba9yb24fm1.1.a.cg.2	Serine/threonine-protein kinase [Crassostrea ariakensis: ABY48704]	4e-40 (99%)	O75385	Unc51-like kinase	na	K08269 c, e
AATTACTCATTG	3	0	wy0aaa17yb08fm1.1.a.cg.2	Autophagy-specific gene 4 [Nasonia vitripennis: NP_001123274]	7e-44 (49%)	Q8C9S8	Cysteine protease ATG4A	B	K08342 c
ACAAACACACAA	8	3	wy0aba31yf08fm1.1.a.cg.2	Beclin-1-like protein [Camponotus floridanus: EFN67583]	3e-16 (91%)	Q14457	Beclin 1	na	K08334 c
Respiratory chain
Oxydative stress
ATACAGTCTGGA	4	2	wy0aba11yc13fm1.1.a.cg.2	Reactive oxygen species modulator 1 [Xenopus tropicalis: NP_001165117]	4e-21 (65%)	A4QNF3	Protein MGR2 homolog	B, R	na
GCATCTACTTTC	4	2	wy0aba28yo02fm1.1.a.cg.2	Mitochondrial F1F0-ATP synthase subunit epsilon/ATP15 [Glossina morsitans morsitans: ADD20505]	7e-11 (64%)	P05632	ATP synthase epsilon chain, mitochondrial	R	na
ATAAAAAAACAA	9	2	oygd09b08g06r1_m13rev.1.a.cg.2	Cytochrome c oxidase subunit II [Crassostrea gigas: NP_037546]	0.0 (100%)	P00408	Cytochrome c oxidase subunit II	na	K02261 o
AAAAATTTAATC	38	19	BQ427343.1.a.cg.2	Cytochrome c oxidase subunit Vb/COX4 [Simulium nigrimanum: ACZ28304]	2e-17 (52%)	P10606	Cytochrome c oxidase subunit Vb	na	K02265 o
TAAATTAGAGCA	10	4	oygd09b07d07r1_m13rev.1.a.cg.2	Cytochrome b [Crassostrea gigas: ACD35414]	0.0 (100%)	Q5HTS9	Ubiquinol-cytochrome c reductase cytochrome b subunit	na	K00412 o
TTACGACTTACC	74	29	oygd09b07c08r1_m13rev.1.a.cg.2			Q5HTS9	Ubiquinol-cytochrome c reductase cytochrome b subunit	na	K00412 o
GATTCTGGGGTG	58	19	cdn37p0026f19_f.1.a.cg.2	Succinate dehydrogenase cytochrome B small subunit precursor [Branchiostoma belcheri tsingtauense: AAQ18144]	4e-18 (49%)	Q5RC29	Succinate dehydrogenase cytochrome b small subunit	na	na
TAAATACACGCT	88	10	cdn37p0006b08.f.1.a.cg.2	NADH dehydrogenase [ubiquinone] iron-sulfur protein 8, mitochondrial precursor [Pongo abelii: NP_001125353]	2e-79 (74%)	P42028	NADH dehydrogenase iron-sulfur protein 8	R	na
TCCAGCATAAAA	7	2	wy0aba11yj11fm1.1.a.cg.2	NADH dehydrogenase 1 alpha subcomplex subunit 6 [Epinephelus coioides: ADG29146]	8e-32 (51%)	Q9CQZ5	NADH dehydrogenase [ubiquinone] 1 alpha subcomplex subunit 6	R	na
TTCACACGCCTG	5	1	oypm10b03c18r1_m13rev.1.a.cg.2	NADH dehydrogenase [ubiquinone] 1 beta subcomplex subunit 7 [Trichinella spiralis: EFV51952]	4e-21 (47%)	Q02368	NADH dehydrogenase [ubiquinone] 1 beta subcomplex subunit 7	na	na
TATCACTAAATG	81	39	cdn37p0004j06.f.1.a.cg.2	Selenoprotein W, 1 [Danio rerio: AAH92686]	4e-27 (69%)	O19097	Selenoprotein W	B	na
GGAATACTAACA	53	11	BQ426710.1.a.cg.2	Alternative oxidase [Crassostrea gigas: ACL31211]	0.0 (100%)	Q9P959	Alternative oxidase, mitochondrial precursor	na	na
TGGAATTTAAAA	59	16	BQ426710.1.a.cg.2			Q9P959	Alternative oxidase, mitochondrial precursor	na	na
GACAAATGATAA	5	0	BQ426267.1.a.cg.2	Hexokinase [Crassostrea gigas: CAJ28915]	0.0 (100%)	P19367	Hexokinase	na	K00844 o
CCCCTCCTACTA	107	49	AM076954					na	na
CTGGACTGAGGC	1	0	oyge09b12h15r1_m13rev.1.a.cg.2	Dual oxidase 1 [Lytechinus variegatus: AAU95793]	2e-60 (42%)	Q9VQH2	Dual oxidase	R	na
Anti-oxidant
TCAGATAAAGCT	85	1	wy0aba32yp17fm1.1.a.cg.2	Microsomal glutathione S-transferase [Venerupis philippinarum: ACU83223]	4e-30 (50%)	P08011	Microsomal glutathione S-transferase 1	R	na
TTTGTGAAACTG	18	0	cdn37p0034f20_f.1.a.cg.2	Glutathione S-transferase theta [Neanthes succinea: ABQ82132]	2e-44 (51%)	Q2NL00	Glutathione S-transferase theta-1	na	na
ATCAGACAGAAC	4	2	wy0aaa26ym05fm1.1.a.cg.2	Omega class glutathione S-transferase [Crassostrea gigas: CAD89618]	0.0 (100%)	P78417	Glutathione transferase omega-1	na	na
AGTTCGTTGTAA	1	0	oypg10b08d05r1_m13rev.1.a.cg.2	Superoxide dismutase (Cg-EcSOD) [Crassostrea gigas: AAY60161]	0.0 (100%)	P00441	Cu/Zn superoxide dismutase	na	K04565 c
ACGACGACCACG	23	12						na	na
GGCTGAACAAGT	4	2	BQ427028.1.a.cg.2	DJ-1 (mammalian transcriptional regulator) Related family member [Caenorhabditis elegans: NP_493696]	1e-50 (60%)	Q5E946	Protein DJ-1	C, B	na
TAATCTTGTTTG	12	3	AJ565838.1.a.cg.2	Nucleoredoxin [Amphidinium carterae: ACF28636]	2e-29 (51%)	O77404	Tryparedoxin	B	na
AATTATGTTGTT	96	23	wy0aaa16yc20fm1.1.a.cg.2	Antioxidant enzyme [Culex quinquefasciatus: XP_001865898]	1e-14 (55%)	O08997	Copper transport protein ATOX1	na	na
AAATCCAACATA	10	3	cdn21p0002h01.f.1.a.cg.2	Selenoprotein K [Salmo salar: NP_001134373]	3e-05 (56%)	Q9Y6D0	HSPC297 1110001C03RIK SHOCK HEAT HSPC030	na	na
TGACAAATTGTT	1636	750	BQ427259.1.a.cg.2	Serine/threonine-protein kinase PINK1, putative [Pediculus humanus corporis: XP_002432225]	6e-27 (35%)	Q9BXM7	Serine/threonine-protein kinase PINK1, mitochondrial precursor	B, C, R	na
DNA repair
TTTATATGTACT	5	0	wy0aaa39yb24fm1.1.a.cg.2	alkB, alkylation repair homolog 3 [Xenopus laevis: NP_001088803]	3e-84 (31%)	Q32L00	Alpha-ketoglutarate-dependent dioxygenase alkB homolog 3	R	na
TACATAAAACAT	6	3	wy0aaa13yf05fm1.1.a.cg.2	RAD54 homolog B [Bos taurus: NP_001179884]	1e-78 (55%)	Q9Y620	DNA repair and recombination protein RAD54B	R	na
CTGTGCAAAATA	20	6	CX069009.1.a.cg.2	Topoisomerase (DNA) I, isoform CRA_c [Homo sapiens: EAW75997]	2e-20 (42%)	P11387	DNA topoisomerase 1	R	na
GGTAATCTGCTC	12	6	oyge10b14d14r1_m13rev.1.a.cg.2	Retinoblastoma-binding protein 4 (rbbp4) [Aedes aegypti: XP_001654079]	0.0 (92%)	Q24572	Probable histone-binding protein Caf1	B, R	na
Pro- and anti-apoptose
Pro-apoptotic
AACGAAGAGCAA	5	1	cdn37p0004j13.f.1.a.cg.2	Caspase 7, apoptosis-related cysteine peptidase [Xenopus laevis: NP_001091272]	5e-17 (31%)	P55210	Caspase 7	na	K04397 e
GATAACTTTAGA	6	1	wy0aaa17ym11fm1.1.a.cg.2			P42574	Caspase 3	na	K02187 e, c, o
TATTTTATATAG	1837	880	oygd10b10d19r1_m13rev.1.a.cg.2	Cytochrome c [Pectinaria gouldii: AAS48105]	6e-49 (85%)	A2QC04	Cytochrome c	na	K08738 c
Anti-apoptotic
TTGTGCTTGTCG	4	2	wy0aaa28yj17fm1.1.a.cg.2	Bifunctional apoptosis regulator [Xenopus tropicalis: AAI67891]	2e-36 (38%)	Q9NZS9	Bifunctional apoptosis regulator	B	na
TTCATGATTATT	5	1	wy0aba43yg14fm1.1.a.cg.2	Baculoviral IAP repeat-containing protein 3 [Mus musculus: NP_031490]	2e-08 (52%)	O08863	Baculoviral IAP repeat-containing protein 3	C, B	na
GGGTTTAATACC	14	5	wy0aba24yj10fm1.1.a.cg.2	Baculoviral IAP repeat-containing protein 7 [Xenopus tropicalis: NP_001106593]	2e-08 (47%)	O08863	Baculoviral IAP repeat-containing protein 3	na	na
TATTTACCAATT	39	19	wy0aba5yb04fm1.1.a.cg.2	Baculoviral IAP repeat-containing protein 3 [Homo sapiens: NP_001156]	9e-12 (54%)	Q13489	Baculoviral IAP repeat-containing protein 3	C, B	K04725 c, o
TACAAATAACTT	12	4	wy0aba43yg14fm1.1.a.cg.2, wy0aba24yj10fm1.1.a.cg.2	Baculoviral IAP repeat-containing protein 3 [Mus musculus: NP_031490]	2e-08 (52%)	Q13490	Baculoviral IAP repeat-containing 2/3/4	na	K04725 c, o
GATTTTGCAACA	13	0	cdn37p0018j18_f.1.a.cg.2	Inhibitor of apoptosis [Aplysia californica: ADI24344]	2e-25 (36%)	Q13490	Baculoviral IAP repeat-containing 2/3/4	na	K04725 c, o
TATGTTTAGTTT	24	9	cdn19p0002a02.f.1.a.cg.2	Baculoviral IAP repeat-containing protein 4 [Xenopus laevis: NP_001089083]	8e-22 (29%)	Q13490	Baculoviral IAP repeat-containing 2/3/4	na	K04725 c, o
GAAGTATGTATC	20	2	cdn21p0004e05.f.1.a.cg.2	Ribonuclease kappa-A [Danio rerio: NP_001038870]	8e-20 (50%)	P42814	Ribonuclease	B	na
GTCACATCGTTT	8	1	wy0aba19ya14fm1.1.a.cg.2, wy0aba29ye05fm1.1.a.cg.2	Hepatitis B virus x interacting protein [Gallus gallus: NP_001165357]	9e-14 (44%)	Q9D1L9	Hepatitis B virus X-interacting protein homolog	B, R	na
Cellular differentiation
Signaling molecules
TAATCAAGAAAA	29	8	oygd09b08m10r1_m13rev.1.a.cg.2	Transforming growth factor-beta-inducible early growth response protein 3 [Salmo salar: NP_001133301]	4e-37 (78%)	Q8K1S5	Transforming growth factor-beta-inducible early growth response protein 3	B	na
CAAAAGTACATT	5	1	wy0aaa20yc12fm1.1.a.cg.2	Early growth response protein 1 [Ovis aries: NP_001135978]	6e-39 (68%)	P18146	Early growth response protein 1	B, R	na
AATATATAAAAG	27	5	cdn20p0003h10.f.1.a.cg.2			P38445	Activin receptor type-2B precursor	C, B, R	K04670 e
TGTGAGAAAAAG	10	6		Activin type II receptor [Crassostrea gigas: CAR92545]	0.0 (100%)			na	na
GCCAGCAAAATT	3	1	BQ427090.1.a.cg.2	Frizzled-5 precursor [Homo sapiens: NP_003459]	4e-18 (40%)	Q13467	Frizzled-5 precursor	C, B	K04690 e
TTAAAGGTATAT	17	4	cdn37p0023k14_f.1.a.cg.2	Frizzled-related protein 2 [Aplysia californica: AAT07665]	1e-62 (51%)	Q9WU66	Secreted frizzled-related protein 5 precursor	C, B	K02222 e
AGATTGAAATAA	18	7	cdn20p0001l10.f.1.a.cg.2	Fizzy-like protein [Saccoglossus kowalevskii: NP_001161540]	5e-106 (91%)	Q9R1K5	Fizzy-related protein homolog	B	K03364 c, o
GCCGTATGTCAC	2	0	cdn37p0004b12.f.1.a.cg.2, wy0aaa12yl14fm1.1.a.cg.2	Calcyclin binding protein [Xenopus tropicalis: NP_001011170]	3e-28 (43%)	Q9HB71	Calcyclin binding protein	na	K04507 e
CAGTCTGTGGAA	2	0	wy0aaa14yj13fm1.1.a.cg.2	Regucalcin [Haliotis discus discus: ABO26616]	4e-55 (47%)	Q6TLF6	Regucalcin	na	na
Small GTPase and other regulators
TTTTATCAAGCA	2	0	wy0aba17yi21fm1.1.a.cg.2	High mobility group protein 20A [Danio rerio: NP_001082803]	4e-17 (63%)	Q9DC33	High mobility group protein 20A	B	na
TTGTGATGTAAC	4	2	cdn37p0007m22_f.1.a.cg.2	Coiled-coil domain containing 101 [Xenopus tropicalis: NP_001120013]	7e-107 (68%)	Q9DA08	Coiled-coil domain-containing protein 101 - Mus musculus	B	na
TTTTTGACTAGA	8	0	wy0aaa16yo21fm1.1.a.cg.2	T-box transcription factor TBX20 [Xenopus tropicalis: NP_001030292]	8e-29 (63%)	Q3SA46	T-box transcription factor TBX20	C, B	na
TGACATCTGTGG	1	0	cdn20p0005g07.f.1.a.cg.2	CBR-ODD-2 protein [Caenorhabditis briggsae: CAP33263]	4e-22 (48%)	Q91ZD1	Protein odd-skipped-related 2	B	na
AAATACTGGATA	26	5	oyge09b11m05r1_m13rev.1.a.cg.2, wy0aba9yc10fm1.1.a.cg.2	Tryptophanyl-tRNA synthetase, cytoplasmic [Bos taurus: DAA17278]	2e-172 (73%)	P17248	Tryptophanyl-tRNA synthetase, cytoplasmic	B	na
ATCCGTCTTCTG	4	2	oypg09b06h24r1_m13rev.1.a.cg.2	Serine/threonine protein phosphatase, putative [Ixodes scapularis: XP_002414442]	6e-13 (100%)	P62716	Serine/threonine-protein phosphatase 2A catalytic subunit beta isoform	B, C, R	K04382 e, c, o
CATATATATATA	7	0	oyge10b13c08r1_m13rev.1.a.cg.2	Src tyrosine kinase 2 [Aplysia californica: ACI23623]	6e-103 (88%)	Q9V9J3	Tyrosine-protein kinase Src42A	B, C, R	na
TAGTTTGGAGTA	44	22	oyge09b12a09r1_m13rev.1.a.cg.2	Cyclin G1 [Xenopus laevis: NP_001090435]	9e-22 (34%)	P51959	Cyclin G1	na	K10145 c
AATGGAGATATA	7	2	oyio10b01c05r1_m13r.1.a.cg.2	B-cell translocation gene 1 (BTG1) [Crassostrea gigas: ACH92125]	0.0 (100%)	Q63073	Protein BTG1	B, R	na
TACATCTTCCAT	12	5	cdn37p0011h07_f.1.a.cg.2	Origin recognition complex, subunit 1 [Xenopus laevis: NP_001081806]	8e-145 (70%)	O16810	Origin recognition complex subunit 1	na	K02603 c
ACGTTGGTGTTA	2	1	AM237672.1.a.cg.2	Origin recognition complex subunit 3 [Bos taurus: DAA26171]	2e-13 (63%)	D6VXZ9	Origin recognition complex subunit 3	na	K02605 c
B: biological regulation
C: cellular processes
R: response to stimulus
e: environment information processing
c: cellular processes
o: organismal systemes
na.: not annoted
