# Supplementary material for: Whole Transcriptome Profiling of Successful Immune Response to Vibrio Infections in the Oyster Crassostrea gigas by Digital Gene Expression Analysis
Source: PLoS One. 2011 Aug 4;6(8):e23142. doi: 10.1371/journal.pone.0023142 (PMC3150398; doi:10.1371/journal.pone.0023142)
Supplement: Table S3 — List of primers. (XLSX) [file pone.0023142.s003.xlsx]

## Sheet: Feuil1
Gene	C. gigas EST	Sense primers (5'-3')	Antisense primers (5'-3')
Inhibitor of apoptosis [Aplysia californica: ADI24344]	cdn37p0018j18_f.1.a.cg.2	CATTATGGAAGCAGATAGATC	ATGATGTCATCTTCCTTTGTC
Baculoviral IAP repeat-containing protein 4 [Xenopus laevis: NP_001089083]	cdn19p0002a02.f.1.a.cg.2	AGACAGCAACGTTAATACAC	GTACATAGAGGCTTGATAGC
Enhancer of kinase suppressor of Ras 2 (CNKSR2) [Danio rerio: CAX13172]	oygd09b08i19r1_m13rev.1.a.cg.2	GAATTGGATGAACATGCTGG	AGTCAGGTCTCCCACACTTC
Rac GTPase-activating protein 1 [Camponotus floridanus: EFN67432]	cdn37p0012a07_f.1.a.cg.2	GTTAAGTCATCCCTACCATTC	ACATGGTGGATACGCAGAAG
Proteasome 216S subunit, non-ATPase, 11a [Danio rerio: NP_001159710]	BQ426905.1.a.cg.2	ACACAGCTAGCAGATGATC	TCTTCTCTACTGTGTCAATG
Glyceraldehyde 3-phosphate dehydrogenase [Ostrea edulis: ADD24587]	oygd09b08j06r1_m13rev.1.a.cg.2	TTGTGAAGCTCGTGTCTTGG	ATGCACCAGTTTTTCCACAC
Thioredoxin [Chlamys farreri: AAV73827]	cdn37p0006b20.f.1.a.cg.2	ACAAGATGGTCGTAGTTGAC	ATGGAATGTTGGCATGGCTG
C-type lectin 2 like protein [Crassostrea gigas : AJ579379]	wy0aaa41yi12fm1.1.a.cg.2	GTCATCTGACCACAATTACAG	TCGATAGCAGCATTCCAGAG
Metallothionein IV [Crassostrea gigas : AM265551]	wy0aba28yi12fm1.1.a.cg.2	CAGCTCACACAGTCCCTTC	CATGTACAGTTACACGATGC
F-box only protein 37 [Dicentrarchus labrax: CBN81533 ]	cdn21p0002g12.f.1.a.cg.2	GAAGAGGAGCTGACATTTC	TCACAGTCCTACTGATGCT
Cystatin B-like protein [Crassostrea gigas: EU583802]	wy0aaa34yk13fm1.1.a.cg.2	GTAAATGCTGGAGATGAACAC	CTTGACTGTGGCCAGGAGGA
Heat shock protein 22 isoform 1 [Venerupis philippinarum: ACU8323]	cdn37p0016f07_f.1.a.cg.2	GGCAAAGACCCATTTGGTAA	ACAGTCAAGTTCCGGTCCAC
L-rhamnose-binding lectin [Hydractinia symbiolongicarpus: ABD95939]	wy0aba16yo20fm1.1.a.cg.2	AGATGATTGTGAAAGCAGCGA	ACTGTAGCGGTCATGCTCTG
Microsomal glutathione S-transferase [Venerupis philippinarum: ACU83223]	wy0aba32yp17fm1.1.a.cg.2	TGGCGATGCTTAGTTTGGAT	ATCCTCTCCACACGCTCATC
Fascin [Parasteatoda tepidariorum: BAI83409]	oygd09b07k24r1_m13rev.1.a.cg.2	CATGTAAAACTGTTGTAGCC	ACTCCACATCACTATAACTG
Cystatin A2 [Dictyostelium discoideum: XP_641175 ]	wy0aba17yo09fm1.1.a.cg.2	GCACGTTTACCTGCTGATGA	GTGTACATGTACATCTAGAAG
Interferon-induced protein 44 [Salmo salar: NP_001133872]	wy0aba13yf19fm1.1.a.cg.2	AAGATCCAACGATGAAAGAC	TTGTCGACATCACTACAAAC
Cullin-associated and neddylation-dissociated 1 [Homo sapiens: AAH50341]	cdn37p0006m23.f.1.a.cg.2	AATGCAGCCATCTGCTAGAC	ATCATTTGATCCTACCAACAC
Metaxin 3 [Xenopus laevis: Q3KPT9 ]	cdn37p0019h07_f.1.a.cg.2	CAGTCATCAGCATCAGATGC	GACCAGCTGACAAGAGATCA
Frizzled-4 [Trichinella spiralis: EFV53047 ]	cdn37p0031i02_f.1.a.cg.2	TCAGTGCATGCGCTAATCTC	GTCTCACGACAAGGCAGAAC
No Blast hit - wy0aba12yi21fm1.1.a.cg.2	wy0aba12yi21fm1.1.a.cg.2	AGGGAAAAATGCCTCCTCTG	ATTCGCCATGAACGGCATA
No Blast hit - wy0aba18yd01fm1.1.a.cg.2	wy0aba18yd01fm1.1.a.cg.2	AAATGGCCAACAAACTCCAG	TTCGCCCTTTAATGCAGTCT
Ubiquitin-conjugating enzyme E2 [Eriocheir sinensis: ADK91844]	cdn20p0001c16.f.1.a.cg.2	TTGGGCCACATGATACTCC	AGCATCGTAAGTGGGACTCC
Natterin-3 [Harpegnathos saltator: EFN75321]	cdn37p0017o05_f.1.a.cg.2	CATAACTACGAGGTCCTAG	GGATCAGACTTCCAAAGGC
Beta-1 integrin [Ictalurus punctatus:AAF35883]	oygd09b07k07r1_m13rev.1.a.cg.2	CCCACCTAGTGCCAGTCAAG	GAACTTTGACTTGTGTGACGT
26S proteasome non-ATPase regulatory subunit 7 [Harpegnathos saltator: EFN75539]	cdn37p0013p20_f.1.a.cg.2	GCGAATTGTGGGATGGTATC	TCATGCACTTCTTCCACTGC
No Blast hit - wy0aba16yn22fm1.1.a.cg.2	wy0aba16yn22fm1.1.a.cg.2	GGCGACAAAGCACAATCAAT	AATCATCCTTTGCCTCACCA
No Blast hit - wy0aba16yh20fm1.1.a.cg.2	wy0aba16yh20fm1.1.a.cg.2	GGGGAGCTTAGAGTTGGAG	TCTGAATTCTTGGGCAACC
Succinate dehydrogenase complex, subunit C, [Xenopus (Silurana) tropicalis: AAI57547]	wy0aba44yg01fm1.1.a.cg.2	TCCATCTGAATCCAGCGATC	CAGCGCCATAACAAAGTAAC
No Blast hit - wy0aba15ya05fm1.1.a.cg.2	wy0aba15ya05fm1.1.a.cg.2	GGACCTTGTTGCTGTTTCGT	AGTTTGGAGTGGAGCAAGTC
No Blast hit - wy0aba19yg24fm1.1.a.cg.2	wy0aba19yg24fm1.1.a.cg.2	AAATGGCCAACAAACTCCAG	TGGATGGGTTCTGACTTTGG
No Blast hit - wy0aaa5yd10fm1.1.a.cg.2	wy0aaa5yd10fm1.1.a.cg.2	ATATTTCGACCCGAGACCTG	ATTCACTTTTCGTAAAGCCG
No Blast hit - wy0aba12yh14fm1.1.a.cg.2	wy0aba12yh14fm1.1.a.cg.2	ACACTTGTTGTTCGCCATGA	ACCATTGCTACCGTCTCCAG
No Blast hit - wy0aba36yh24fm1.1.a.cg.2	wy0aba36yh24fm1.1.a.cg.2	GCCGTCGTAGAACCAAAGAC	AGACATGCCGCGTACATGAG
Radixin [Mus musculus:EDL25785]	oyge09b11f22r1_m13rev.1.a.cg.2	CATCCAGACCAGCACCACAG	TTGACATCTTGGCTGAGGAC
Elongation factor 1 alpha [Crassostrea gigas: AB122066]	AB122066	ATGCACCAAGGCTGCACAGAAAG	TCCGACGTATTTCTTTGCGATGT
